# Supplementary material for: ﻿Mosladadoensis (Lamiaceae), a new species from the southern islands of South Korea
Source: PhytoKeys. 2022 Sep 21;208:185–99. doi: 10.3897/phytokeys.208.89552 (PMC9848970; doi:10.3897/phytokeys.208.89552)
Supplement: XML Treatment for Mosla dadoensis [file phytokeys.208.89552-treatment1.xml]

<!DOCTYPE tp:taxon-treatment
  PUBLIC "-//TaxonX//DTD Taxonomic Treatment Publishing DTD v0 20100105//EN" "tax-treatment-NSO.dtd">
<tp:taxon-treatment xmlns:tp="http://www.plazi.org/taxpub"><tp:treatment-meta><kwd-group><label>Taxon classification</label><kwd>
                <named-content content-type="kingdom">Plantae</named-content>
              </kwd><kwd>
                <named-content content-type="order">Lamiales </named-content>
              </kwd><kwd>
                <named-content content-type="family">Lamiaceae</named-content>
              </kwd></kwd-group><mixed-citation publication-type="journal"><person-group><name><surname>Jang</surname><given-names>Hyun-Do</given-names></name><name><surname>Jeong</surname><given-names>Kwi-Kwan</given-names></name><name><surname>Nam</surname><given-names>Myoung-Ja</given-names></name><name><surname>Song</surname><given-names>Jun-Ho</given-names></name><name><surname>Moon</surname><given-names>Hye-Kyoung</given-names></name><name><surname>Choi</surname><given-names>Hyeok Jae</given-names></name></person-group><article-title>﻿<italic><tp:taxon-name><tp:taxon-name-part taxon-name-part-type="genus" reg="Mosla">Mosla</tp:taxon-name-part><tp:taxon-name-part taxon-name-part-type="species" reg="dadoensis">dadoensis</tp:taxon-name-part></tp:taxon-name></italic> (<tp:taxon-name><tp:taxon-name-part taxon-name-part-type="family">Lamiaceae</tp:taxon-name-part></tp:taxon-name>), a new species from the southern islands of South Korea</article-title><source>PhytoKeys</source><day>21</day><month>09</month><year>2022</year><volume>208</volume><fpage>185</fpage><lpage>199</lpage><pub-id pub-id-type="doi">10.3897/phytokeys.208.89552</pub-id></mixed-citation></tp:treatment-meta><tp:nomenclature><label>﻿</label><tp:taxon-name>
              <object-id xmlns:xlink="http://www.w3.org/1999/xlink" content-type="arpha" xlink:type="simple">30C7A5A0-EF34-5431-957F-1151501EA086</object-id>
              <tp:taxon-name-part taxon-name-part-type="genus" reg="Mosla">Mosla</tp:taxon-name-part>
              <tp:taxon-name-part taxon-name-part-type="species" reg="dadoensis">dadoensis</tp:taxon-name-part>
              <object-id xmlns:xlink="http://www.w3.org/1999/xlink" content-type="ipni" xlink:type="simple">urn:lsid:ipni.org:names:77305495-1</object-id>
            </tp:taxon-name><tp:taxon-authority>K.K.Jeong, M.J.Nam &amp; H.J.Choi</tp:taxon-authority><tp:taxon-status xmlns:xlink="http://www.w3.org/1999/xlink" xlink:type="simple">sp. nov.</tp:taxon-status><xref ref-type="fig" rid="F1">Figs 1</xref><xref ref-type="fig" rid="F2">, 2</xref><xref ref-type="fig" rid="F3">, 3A, C, E, G</xref><xref ref-type="fig" rid="F4">, 4A, C, E</xref></tp:nomenclature><tp:treatment-sec sec-type="diagnosis" id="SECID0EOBAG"><title>Diagnosis.</title><p>This new species is morphologically similar to <italic><tp:taxon-name><tp:taxon-name-part taxon-name-part-type="genus" reg="Mosla">M.</tp:taxon-name-part><tp:taxon-name-part taxon-name-part-type="species" reg="chinensis">chinensis</tp:taxon-name-part></tp:taxon-name></italic>, but is easily distinguished from the latter by having two types of hairs on its stems, wider leaf blades, longer corolla length, and ellipsoid nutlets with a narrowly U-shaped extended area of abscission scar.</p><fig id="F1" position="float" orientation="portrait"><object-id xmlns:xlink="http://www.w3.org/1999/xlink" content-type="doi" xlink:type="simple">10.3897/phytokeys.208.89552.figure1</object-id><object-id xmlns:xlink="http://www.w3.org/1999/xlink" content-type="arpha" xlink:type="simple">C5E7DBCA-437A-59BF-8200-B8993AF229EE</object-id><label>Figure 1.</label><caption><p><italic><tp:taxon-name><tp:taxon-name-part taxon-name-part-type="genus" reg="Mosla">Mosla</tp:taxon-name-part><tp:taxon-name-part taxon-name-part-type="species" reg="dadoensis">dadoensis</tp:taxon-name-part></tp:taxon-name></italic><bold>A</bold> habit <bold>B</bold> raceme <bold>C</bold> stem <bold>D, E</bold> leaf (<bold>D</bold> adaxial <bold>E</bold> abaxial) <bold>F</bold> flower <bold>G, H</bold> corolla (<bold>S</bold> stamen <bold>P</bold> pistil) <bold>I</bold> calyx <bold>J</bold> seed. Photos from <italic>H.J.Choi 210923-001</italic> (<bold>A–H</bold>) and <italic>H.J.Choi 211025-001</italic> (<bold>I, J</bold>).</p></caption><graphic xmlns:xlink="http://www.w3.org/1999/xlink" xlink:href="phytokeys-208-185_article-89552__-g001.jpg" position="float" orientation="portrait" xlink:type="simple" id="oo_746127.jpg"><uri content-type="original_file" xlink:type="simple">https://binary.pensoft.net/fig/746127</uri></graphic></fig></tp:treatment-sec><tp:treatment-sec sec-type="material" id="SECID0EXDAG"><title>Type.</title><p>Korea. Jeonnam: Yeosu-si, Geumo-do Isl., <named-content xmlns:xlink="http://www.w3.org/1999/xlink" content-type="dwc:verbatimCoordinates" xlink:type="simple"><named-content content-type="geo-json" specific-use="{&#34;type&#34;:&#34;Point&#34;,&#34;coordinates&#34;:[127.742833,34.503083]}" id="NCID0EAEAG" xlink:type="simple">34°30'11.1"N, 127°44'34.2"E</named-content></named-content>, elev. 110 m, 22 Sep 2021 [fl], <italic>H.J.Choi 210923-001</italic> [Holotype: KB (Fig. <xref ref-type="fig" rid="F2">2</xref>); Isotypes: CWNU, KB, KH, KIOM, KSM].</p><fig id="F2" position="float" orientation="portrait"><object-id xmlns:xlink="http://www.w3.org/1999/xlink" content-type="doi" xlink:type="simple">10.3897/phytokeys.208.89552.figure2</object-id><object-id xmlns:xlink="http://www.w3.org/1999/xlink" content-type="arpha" xlink:type="simple">65BDAEA0-ED9C-56F5-8A35-524D2BB4E8B5</object-id><label>Figure 2.</label><caption><p>Photograph of the holotype of <italic><tp:taxon-name><tp:taxon-name-part taxon-name-part-type="genus" reg="Mosla">Mosla</tp:taxon-name-part><tp:taxon-name-part taxon-name-part-type="species" reg="dadoensis">dadoensis</tp:taxon-name-part></tp:taxon-name></italic>.</p></caption><graphic xmlns:xlink="http://www.w3.org/1999/xlink" xlink:href="phytokeys-208-185_article-89552__-g002.jpg" position="float" orientation="portrait" xlink:type="simple" id="oo_746129.jpg"><uri content-type="original_file" xlink:type="simple">https://binary.pensoft.net/fig/746129</uri></graphic></fig></tp:treatment-sec><tp:treatment-sec sec-type="description" id="SECID0EDFAG"><title>Description.</title><p>Herbs annual, aromatic. Stems 10–60 cm tall, many branched from base, densely pubescent with white recurved hairs and densely to moderately intermixed with white villous, with impressed glands. Leaves petiolate; petiole 2–5 mm long, pubescent with white villous; blades narrowly lanceolate to lance-ovate, 1–3 cm × 4–10 mm, sparsely pubescent, dotted with impressed glands, adaxially olive green, abaxially gray, base cuneate, margin remotely serrate, apex acute. Racemes terminal, 1–2.5 cm, bracts overlapping, circular-obovate, 5–7 × 4–5 mm, margin ciliate, apex caudate. Pedicel pubescent. Calyx campanulate, ca. 5 × 3 mm, dilated after anthesis, subequally 5-toothed; teeth subulate, ca. 2/3 to 3/4 as long as calyx tube. Corolla slightly 2-labiate, pale purple, ca. 1.5 times longer than bracts, 8–9 mm long, pubescent outside, pubescent with long white villous on lower lip inside; upper lip straight, emarginate; lower lip 3-lobed, middle lobe largest, slightly recurved. Stamens 4, included (non-exserted); filaments shorter than anthers; anthers linear, cells divergent, ca. 2 mm long, connectives distinct. Pistil included; sigma bifid. Nutlets brown to blackish-brown, ellipsoid, 1.2–1.6 × 0.9–1.3 mm, glabrous or sparsely pubescent with gland, pitted with deep depressions, abscission scar basal position, elliptic, extended, extended area narrowly U-shaped at the ventral side, ratio of abscission scar / nutlet diameter 0.51–0.53, primary sculpture outline of cells isodiametric, tetragonal to hexagonal, anticlinal walls straight, raised, thin, periclinal walls concave, secondary sculpture micropapillate.</p><fig id="F3" position="float" orientation="portrait"><object-id xmlns:xlink="http://www.w3.org/1999/xlink" content-type="doi" xlink:type="simple">10.3897/phytokeys.208.89552.figure3</object-id><object-id xmlns:xlink="http://www.w3.org/1999/xlink" content-type="arpha" xlink:type="simple">538AF066-93A7-5736-8C6F-13F684C7CFE2</object-id><label>Figure 3.</label><caption><p>Scanning electron microscope micrographs of nutlets in <italic><tp:taxon-name><tp:taxon-name-part taxon-name-part-type="genus" reg="Mosla">Mosla</tp:taxon-name-part><tp:taxon-name-part taxon-name-part-type="species" reg="dadoensis">dadoensis</tp:taxon-name-part></tp:taxon-name></italic> (<bold>A, C, E, G</bold>) and <italic><tp:taxon-name><tp:taxon-name-part taxon-name-part-type="genus" reg="Mosla">M.</tp:taxon-name-part><tp:taxon-name-part taxon-name-part-type="species" reg="chinensis">chinensis</tp:taxon-name-part></tp:taxon-name></italic> (<bold>B, D, F, H</bold>) <bold>A, B</bold> abaxial <bold>C, D</bold> adaxial (<bold>C</bold> small picture showing gland) <bold>E, F</bold> primary sculpture pattern <bold>G, H</bold> secondary sculpture pattern (micropapillate).</p></caption><graphic xmlns:xlink="http://www.w3.org/1999/xlink" xlink:href="phytokeys-208-185_article-89552__-g003.jpg" position="float" orientation="portrait" xlink:type="simple" id="oo_746130.jpg"><uri content-type="original_file" xlink:type="simple">https://binary.pensoft.net/fig/746130</uri></graphic></fig><fig id="F4" position="float" orientation="portrait"><object-id xmlns:xlink="http://www.w3.org/1999/xlink" content-type="doi" xlink:type="simple">10.3897/phytokeys.208.89552.figure4</object-id><object-id xmlns:xlink="http://www.w3.org/1999/xlink" content-type="arpha" xlink:type="simple">C2B315D3-4D8C-5F5C-B855-7F1F5A25A179</object-id><label>Figure 4.</label><caption><p>Stereo- and scanning electron microscope micrographs of abscission scar in <italic><tp:taxon-name><tp:taxon-name-part taxon-name-part-type="genus" reg="Mosla">Mosla</tp:taxon-name-part><tp:taxon-name-part taxon-name-part-type="species" reg="dadoensis">dadoensis</tp:taxon-name-part></tp:taxon-name></italic> (<bold>A, C, E</bold>) and <italic><tp:taxon-name><tp:taxon-name-part taxon-name-part-type="genus" reg="Mosla">M.</tp:taxon-name-part><tp:taxon-name-part taxon-name-part-type="species" reg="chinensis">chinensis</tp:taxon-name-part></tp:taxon-name></italic> (<bold>B, D, F</bold>).</p></caption><graphic xmlns:xlink="http://www.w3.org/1999/xlink" xlink:href="phytokeys-208-185_article-89552__-g004.jpg" position="float" orientation="portrait" xlink:type="simple" id="oo_746131.jpg"><uri content-type="original_file" xlink:type="simple">https://binary.pensoft.net/fig/746131</uri></graphic></fig></tp:treatment-sec><tp:treatment-sec sec-type="phenology" id="SECID0EAIAG"><title>Phenology.</title><p>Flowering and fruiting from August to November.</p></tp:treatment-sec><tp:treatment-sec sec-type="distribution" id="SECID0EFIAG"><title>Distribution and habitat.</title><p>Endemic to southern coastal regions of Korea (Fig. <xref ref-type="fig" rid="F5">5</xref>). Open rocky area near the coast; at altitudes of 8–500 m.</p><fig id="F5" position="float" orientation="portrait"><object-id xmlns:xlink="http://www.w3.org/1999/xlink" content-type="doi" xlink:type="simple">10.3897/phytokeys.208.89552.figure5</object-id><object-id xmlns:xlink="http://www.w3.org/1999/xlink" content-type="arpha" xlink:type="simple">45A6CD86-9F18-5494-B48D-07FF5F8AB140</object-id><label>Figure 5.</label><caption><p>Distribution map of <italic><tp:taxon-name><tp:taxon-name-part taxon-name-part-type="genus" reg="Mosla">Mosla</tp:taxon-name-part><tp:taxon-name-part taxon-name-part-type="species" reg="dadoensis">dadoensis</tp:taxon-name-part></tp:taxon-name></italic> and <italic><tp:taxon-name><tp:taxon-name-part taxon-name-part-type="genus" reg="Mosla">M.</tp:taxon-name-part><tp:taxon-name-part taxon-name-part-type="species" reg="chinensis">chinensis</tp:taxon-name-part></tp:taxon-name></italic> in Korea.</p></caption><graphic xmlns:xlink="http://www.w3.org/1999/xlink" xlink:href="phytokeys-208-185_article-89552__-g005.jpg" position="float" orientation="portrait" xlink:type="simple" id="oo_746132.jpg"><uri content-type="original_file" xlink:type="simple">https://binary.pensoft.net/fig/746132</uri></graphic></fig></tp:treatment-sec><tp:treatment-sec sec-type="etymology" id="SECID0ESJAG"><title>Etymology.</title><p>The specific epithet, “<italic>dadoensis</italic>”, is based on the name of location, the Dadohae southern coastal region of Korea, where <italic><tp:taxon-name><tp:taxon-name-part taxon-name-part-type="genus" reg="Mosla">Mosla</tp:taxon-name-part><tp:taxon-name-part taxon-name-part-type="species" reg="dadoensis">dadoensis</tp:taxon-name-part></tp:taxon-name></italic> was discovered.</p></tp:treatment-sec><tp:treatment-sec sec-type="Vernacular name" id="SECID0EFKAG"><title>Vernacular name.</title><p>The Korean name of the new species is “Da-do-hae-san-deul-kkae (다도해산들깨)”.</p></tp:treatment-sec><tp:treatment-sec sec-type="Morphological assessment" id="SECID0EKKAG"><title>Morphological assessment.</title><p><italic><tp:taxon-name><tp:taxon-name-part taxon-name-part-type="genus" reg="Mosla">Mosla</tp:taxon-name-part><tp:taxon-name-part taxon-name-part-type="species" reg="dadoensis">dadoensis</tp:taxon-name-part></tp:taxon-name></italic> is morphologically similar to <italic><tp:taxon-name><tp:taxon-name-part taxon-name-part-type="genus" reg="Mosla">M.</tp:taxon-name-part><tp:taxon-name-part taxon-name-part-type="species" reg="chinensis">chinensis</tp:taxon-name-part></tp:taxon-name></italic>, from which it is clearly differentiated by the hairs on its stems [white recurved hairs and intermixed with white villous (Fig. <xref ref-type="fig" rid="F1">1B</xref>) vs. white recurved hairs only], shape and size of leaf blades [narrowly lanceolate to lance-ovate, 1–3 cm × 4–10 mm (Figs <xref ref-type="fig" rid="F1">1D, E</xref>) vs. linear to linear-lanceolate, 1–5 cm × 1.3–4 mm], length of corolla [8–9 mm (Figs <xref ref-type="fig" rid="F1">1G, H</xref>) vs. 5–6 mm], and shape of nutlets [ellipsoid with narrowly U-shaped extended area of abscission scar (Figs <xref ref-type="fig" rid="F1">1J</xref>, <xref ref-type="fig" rid="F3">3A, C</xref>, <xref ref-type="fig" rid="F4">4A, C</xref>) vs. globose to subglobose with widely U-shaped extended area of abscission scar (Figs <xref ref-type="fig" rid="F3">3B, D</xref>, <xref ref-type="fig" rid="F4">4B, D</xref>)]. <italic><tp:taxon-name><tp:taxon-name-part taxon-name-part-type="genus" reg="Mosla">Mosla</tp:taxon-name-part><tp:taxon-name-part taxon-name-part-type="species" reg="dadoensis">dadoensis</tp:taxon-name-part></tp:taxon-name></italic> is also distinguished from <italic><tp:taxon-name><tp:taxon-name-part taxon-name-part-type="genus" reg="Mosla">M.</tp:taxon-name-part><tp:taxon-name-part taxon-name-part-type="species" reg="chinensis">chinensis</tp:taxon-name-part></tp:taxon-name></italic> by its distinctive tetragonal to hexagonal nutlet surface cells with straight and thin anticlinal walls (Table <xref ref-type="table" rid="T3">3</xref>; Fig. <xref ref-type="fig" rid="F3">3</xref>). In addition, this new species is morphologically similar to Chinese narrow endemic <italic><tp:taxon-name><tp:taxon-name-part taxon-name-part-type="genus" reg="Mosla">M.</tp:taxon-name-part><tp:taxon-name-part taxon-name-part-type="species" reg="hangchouensis">hangchouensis</tp:taxon-name-part></tp:taxon-name></italic> Matsuda. However, it is easily distinguished by its length of corolla [8–9 mm and ca. twice as long as calyx (Fig. <xref ref-type="fig" rid="F1">1F</xref>) vs. ca. 10 mm and ca. three times longer than calyx], relative length of pistil to the corolla [included (Figs <xref ref-type="fig" rid="F1">1B, F, G</xref>) vs. clearly exserted], shape and size of nutlets [ellipsoid, 0.9–1.3 mm in diam. (Figs <xref ref-type="fig" rid="F1">1J</xref>, <xref ref-type="fig" rid="F3">3A, C</xref>) vs. globose to subglobose, ca. 2.1 mm in diam], and later flowering and fruiting season (August to November vs. June to September). The major characters of the new species are compared to those of the related <italic><tp:taxon-name><tp:taxon-name-part taxon-name-part-type="genus" reg="Mosla">M.</tp:taxon-name-part><tp:taxon-name-part taxon-name-part-type="species" reg="chinensis">chinensis</tp:taxon-name-part></tp:taxon-name></italic> and <italic><tp:taxon-name><tp:taxon-name-part taxon-name-part-type="genus" reg="Mosla">M.</tp:taxon-name-part><tp:taxon-name-part taxon-name-part-type="species" reg="hangchouensis">hangchouensis</tp:taxon-name-part></tp:taxon-name></italic> in Table <xref ref-type="table" rid="T3">3</xref>.</p><table-wrap id="T3" position="float" orientation="portrait"><label>Table 3.</label><caption><p>Comparison of major characters of <italic><tp:taxon-name><tp:taxon-name-part taxon-name-part-type="genus" reg="Mosla">Mosla</tp:taxon-name-part><tp:taxon-name-part taxon-name-part-type="species" reg="dadoensis">dadoensis</tp:taxon-name-part></tp:taxon-name></italic>, <italic><tp:taxon-name><tp:taxon-name-part taxon-name-part-type="genus" reg="Mosla">M.</tp:taxon-name-part><tp:taxon-name-part taxon-name-part-type="species" reg="chinensis">chinensis</tp:taxon-name-part></tp:taxon-name></italic>, and <italic><tp:taxon-name><tp:taxon-name-part taxon-name-part-type="genus" reg="Mosla">M.</tp:taxon-name-part><tp:taxon-name-part taxon-name-part-type="species" reg="hangchouensis">hangchouensis</tp:taxon-name-part></tp:taxon-name></italic> (*: data from <xref ref-type="bibr" rid="B11">Li and Hedge 1994</xref>; <xref ref-type="bibr" rid="B23">Zhou et al. 1997</xref>; <xref ref-type="bibr" rid="B4">Ge and Chang 2001</xref>).</p></caption><table id="TID0E42AG" rules="all"><tbody><tr><th rowspan="1" colspan="2">Character</th><th rowspan="1" colspan="1">
                      <italic>
                        <tp:taxon-name><tp:taxon-name-part taxon-name-part-type="genus" reg="Mosla">M.</tp:taxon-name-part><tp:taxon-name-part taxon-name-part-type="species" reg="dadoensis">dadoensis</tp:taxon-name-part></tp:taxon-name>
                      </italic>
                    </th><th rowspan="1" colspan="1">
                      <italic>
                        <tp:taxon-name><tp:taxon-name-part taxon-name-part-type="genus" reg="Mosla">M.</tp:taxon-name-part><tp:taxon-name-part taxon-name-part-type="species" reg="chinensis">chinensis</tp:taxon-name-part></tp:taxon-name>
                      </italic>
                    </th><th rowspan="1" colspan="1"><italic><tp:taxon-name><tp:taxon-name-part taxon-name-part-type="genus" reg="Mosla">M.</tp:taxon-name-part><tp:taxon-name-part taxon-name-part-type="species" reg="hangchouensis">hangchouensis</tp:taxon-name-part></tp:taxon-name></italic>*</th></tr><tr><td rowspan="1" colspan="1">Habitat</td><td rowspan="1" colspan="1"/><td rowspan="1" colspan="1">open rocky area along the coast</td><td rowspan="1" colspan="1">grassy slope, forest edge, wet land</td><td rowspan="1" colspan="1">sunny side of hill peak, forest edge, and under forest along the coast</td></tr><tr><td rowspan="1" colspan="1">Plant</td><td rowspan="1" colspan="1">height (cm)</td><td rowspan="1" colspan="1">10–60</td><td rowspan="1" colspan="1">10–40</td><td rowspan="1" colspan="1">20–120</td></tr><tr><td rowspan="1" colspan="1">Stem</td><td rowspan="1" colspan="1">trichome</td><td rowspan="1" colspan="1">densely pubescent with white recurved hairs and moderately intermixed with white villous</td><td rowspan="1" colspan="1">densely pubescent with white recurved hairs</td><td rowspan="1" colspan="1">pubescent, brown glandular sometime intermixed with spreading pilose hairs</td></tr><tr><td rowspan="2" colspan="1">Leaf blade</td><td rowspan="1" colspan="1">shape</td><td rowspan="1" colspan="1">lanceolate to lance-ovate</td><td rowspan="1" colspan="1">linear to linear-lanceolate</td><td rowspan="1" colspan="1">lanceolate</td></tr><tr><td rowspan="1" colspan="1">size</td><td rowspan="1" colspan="1">1–3 cm × 4–10 mm</td><td rowspan="1" colspan="1">1–5 cm × 1.3–4 mm</td><td rowspan="1" colspan="1">1.5–4.2 cm × 5–13 mm</td></tr><tr><td rowspan="2" colspan="1">Corolla</td><td rowspan="1" colspan="1">length (mm)</td><td rowspan="1" colspan="1">8–9</td><td rowspan="1" colspan="1">5–6</td><td rowspan="1" colspan="1">ca. 10</td></tr><tr><td rowspan="1" colspan="1">length ratio of corolla/calyx</td><td rowspan="1" colspan="1">ca. 2.0</td><td rowspan="1" colspan="1">ca. 1.5</td><td rowspan="1" colspan="1">ca. 3.0</td></tr><tr><td rowspan="1" colspan="1">Pistil</td><td rowspan="1" colspan="1">relative length to corolla</td><td rowspan="1" colspan="1">included</td><td rowspan="1" colspan="1">included</td><td rowspan="1" colspan="1">clearly exserted</td></tr><tr><td rowspan="6" colspan="1">Nutlet</td><td rowspan="1" colspan="1">shape</td><td rowspan="1" colspan="1">ellipsoid</td><td rowspan="1" colspan="1">globose to subglobose</td><td rowspan="1" colspan="1">globose to subglobose</td></tr><tr><td rowspan="1" colspan="1">diameter (mm)</td><td rowspan="1" colspan="1">0.9–1.3</td><td rowspan="1" colspan="1">1.0–1.2</td><td rowspan="1" colspan="1">ca. 2.1</td></tr><tr><td rowspan="1" colspan="1">extended area of abscission scar</td><td rowspan="1" colspan="1">narrowly U-shaped at the ventral side</td><td rowspan="1" colspan="1">widely U-shaped at the ventral side</td><td rowspan="1" colspan="1">widely U-shaped at the ventral side</td></tr><tr><td rowspan="1" colspan="1">ratio of abscission scar/nutlet diameter</td><td rowspan="1" colspan="1">0.51–0.53</td><td rowspan="1" colspan="1">0.61–0.69</td><td rowspan="1" colspan="1">
                      <italic>NA</italic>
                    </td></tr><tr><td rowspan="1" colspan="1">outline of surface cell</td><td rowspan="1" colspan="1">tetragonal to hexagonal</td><td rowspan="1" colspan="1">rounded</td><td rowspan="1" colspan="1">tetragonal to hexagonal</td></tr><tr><td rowspan="1" colspan="1">anticlinal walls of surface</td><td rowspan="1" colspan="1">straight, thin</td><td rowspan="1" colspan="1">curved, thick</td><td rowspan="1" colspan="1">straight, thin</td></tr><tr><td rowspan="1" colspan="2">Flowering and fruiting</td><td rowspan="1" colspan="1">August to November</td><td rowspan="1" colspan="1">June to October</td><td rowspan="1" colspan="1">June to September</td></tr></tbody></table></table-wrap></tp:treatment-sec><tp:treatment-sec sec-type="Phylogenetic analysis" id="SECID0E6YAG"><title>Phylogenetic analysis.</title><p>The combined dataset has 12 aligned sequences comprising 2,910 bp (609 bp for ITS, 371 bp for ETS, 439 bp for <italic>rbc</italic>L, 736 bp for <italic>mat</italic>K, and 755 bp for <italic>trn</italic>L-F), of which 102 occupied variable positions (3.51%). Our phylogenetic tree (Fig. <xref ref-type="fig" rid="F6">6</xref>) revealed a similar topology to that obtained in the previous study (<xref ref-type="bibr" rid="B12">Li et al. 2017</xref>). <italic><tp:taxon-name><tp:taxon-name-part taxon-name-part-type="genus" reg="Mosla">Mosla</tp:taxon-name-part></tp:taxon-name></italic> species were constructed as monophyletic, and <italic><tp:taxon-name><tp:taxon-name-part taxon-name-part-type="genus" reg="Mosla">M.</tp:taxon-name-part><tp:taxon-name-part taxon-name-part-type="species" reg="dadoensis">dadoensis</tp:taxon-name-part></tp:taxon-name></italic> was classified as a clade independent from other members of <italic><tp:taxon-name><tp:taxon-name-part taxon-name-part-type="genus" reg="Mosla">Mosla</tp:taxon-name-part></tp:taxon-name></italic> on the <abbrev xmlns:xlink="http://www.w3.org/1999/xlink" xlink:title="maximum likelihood" id="ABBRID0EM1AG" xlink:type="simple">ML</abbrev> tree. <italic><tp:taxon-name><tp:taxon-name-part taxon-name-part-type="genus" reg="Mosla">M.</tp:taxon-name-part><tp:taxon-name-part taxon-name-part-type="species" reg="dadoensis">dadoensis</tp:taxon-name-part></tp:taxon-name></italic> was distinguished from <italic><tp:taxon-name><tp:taxon-name-part taxon-name-part-type="genus" reg="Mosla">M.</tp:taxon-name-part><tp:taxon-name-part taxon-name-part-type="species" reg="chinensis">chinensis</tp:taxon-name-part></tp:taxon-name></italic>, a related species distributed in China and Korea. Instead, the tree is shown to form a clade closer to <italic><tp:taxon-name><tp:taxon-name-part taxon-name-part-type="genus" reg="Mosla">M.</tp:taxon-name-part><tp:taxon-name-part taxon-name-part-type="species" reg="dadoensis">dadoensis</tp:taxon-name-part></tp:taxon-name></italic> in Korea and <italic><tp:taxon-name><tp:taxon-name-part taxon-name-part-type="genus" reg="Mosla">M.</tp:taxon-name-part><tp:taxon-name-part taxon-name-part-type="species" reg="hangchouensis">hangchouensis</tp:taxon-name-part></tp:taxon-name></italic> in China (Fig. <xref ref-type="fig" rid="F6">6</xref>).</p><fig id="F6" position="float" orientation="portrait"><object-id xmlns:xlink="http://www.w3.org/1999/xlink" content-type="doi" xlink:type="simple">10.3897/phytokeys.208.89552.figure6</object-id><object-id xmlns:xlink="http://www.w3.org/1999/xlink" content-type="arpha" xlink:type="simple">834408C0-D340-5A25-9193-74DCBEDC63B5</object-id><label>Figure 6.</label><caption><p>Phylogenetic tree of <italic><tp:taxon-name><tp:taxon-name-part taxon-name-part-type="genus" reg="Mosla">Mosla</tp:taxon-name-part><tp:taxon-name-part taxon-name-part-type="species" reg="dadoensis">dadoensis</tp:taxon-name-part></tp:taxon-name></italic> and related taxa based on concatenated alignments of two nrDNA (ITS, ETS) and three cpDNA regions (<italic>rbc</italic>L, <italic>mat</italic>K, <italic>trn</italic>L-F). The numbers above branches are bootstrap values (BS &gt; 50%) used in the maximum likelihood method. Distribution information was obtained from Plants of the World Online (<ext-link xmlns:xlink="http://www.w3.org/1999/xlink" xlink:type="simple" ext-link-type="uri" xlink:href="https://powo.science.kew.org">https://powo.science.kew.org</ext-link>).</p></caption><graphic xmlns:xlink="http://www.w3.org/1999/xlink" xlink:href="phytokeys-208-185_article-89552__-g006.jpg" position="float" orientation="portrait" xlink:type="simple" id="oo_746133.jpg"><uri content-type="original_file" xlink:type="simple">https://binary.pensoft.net/fig/746133</uri></graphic></fig></tp:treatment-sec><tp:treatment-sec sec-type="material" id="SECID0ED4AG"><title>Additional specimens examined.</title><p><italic><tp:taxon-name><tp:taxon-name-part taxon-name-part-type="genus" reg="Mosla">Mosla</tp:taxon-name-part><tp:taxon-name-part taxon-name-part-type="species" reg="dadoensis">dadoensis</tp:taxon-name-part></tp:taxon-name></italic> (<italic>Paratypes</italic>): <bold>Korea: Jeonnam</bold>: Yeosu-si, Geumo-do Isl., <named-content xmlns:xlink="http://www.w3.org/1999/xlink" content-type="dwc:verbatimCoordinates" xlink:type="simple"><named-content content-type="geo-json" specific-use="{&#34;type&#34;:&#34;Point&#34;,&#34;coordinates&#34;:[127.742833,34.503083]}" id="NCID0E24AG" xlink:type="simple">34°30'11.1"N, 127°44'34.2"E</named-content></named-content>, elev. 110 m, 25 Oct 2021 (fr), <italic>H.J.Choi 211025-001</italic> (CWNU); Goheung-gun (Naro-do Isl.), Bongrae-myeon, Jangpo-san, <named-content xmlns:xlink="http://www.w3.org/1999/xlink" content-type="dwc:verbatimCoordinates" xlink:type="simple"><named-content content-type="geo-json" specific-use="{&#34;type&#34;:&#34;Point&#34;,&#34;coordinates&#34;:[127.507472,34.423739]}" id="NCID0EF5AG" xlink:type="simple">34°25'25.46"N, 127°30'26.90"E</named-content></named-content>, elev. 307 m, 26 Feb 2022, <italic>K.K.Jeong s.n.</italic> (CWNU); Goheung-gun (Naro-do Isl.), Bongrae-myeon, Bongrae-san, <named-content xmlns:xlink="http://www.w3.org/1999/xlink" content-type="dwc:verbatimCoordinates" xlink:type="simple"><named-content content-type="geo-json" specific-use="{&#34;type&#34;:&#34;Point&#34;,&#34;coordinates&#34;:[127.515769,34.429308]}" id="NCID0EP5AG" xlink:type="simple">34°25'45.51"N, 127°30'56.77"E</named-content></named-content>, elev. 150 m, 26 Feb 2022, <italic>K.K.Jeong s.n.</italic> (CWNU); Jindo-gun, Yeogui-san, <named-content xmlns:xlink="http://www.w3.org/1999/xlink" content-type="dwc:verbatimCoordinates" xlink:type="simple"><named-content content-type="geo-json" specific-use="{&#34;type&#34;:&#34;Point&#34;,&#34;coordinates&#34;:[126.239167,34.394975]}" id="NCID0EZ5AG" xlink:type="simple">34°23'41.91"N, 126°14'21.00"E</named-content></named-content>, elev. 296 m, 27 Feb 2022, <italic>K.K.Jeong s.n.</italic> (CWNU); Jindo-gun, Imhoe-myeon, Namdong-ri, Hanbok-san, <named-content xmlns:xlink="http://www.w3.org/1999/xlink" content-type="dwc:verbatimCoordinates" xlink:type="simple"><named-content content-type="geo-json" specific-use="{&#34;type&#34;:&#34;Point&#34;,&#34;coordinates&#34;:[126.161861,34.371694]}" id="NCID0ED6AG" xlink:type="simple">34°22'18.1"N, 126°9'42.7"E</named-content></named-content>, elev. 96 m, 9 Oct 2013 (fl, fr), <italic>JJP7102</italic> (KB); Goheung-gun, Dohwa-myeon, <named-content xmlns:xlink="http://www.w3.org/1999/xlink" content-type="dwc:verbatimCoordinates" xlink:type="simple"><named-content content-type="geo-json" specific-use="{&#34;type&#34;:&#34;Point&#34;,&#34;coordinates&#34;:[127.323906,34.487225]}" id="NCID0EN6AG" xlink:type="simple">34°29'14.01"N, 127°19'26.06"E</named-content></named-content>, elev. 8 m, 3 Mar 2022, <italic>K.K.Jeong s.n.</italic> (CWNU); Goheung-gun, Dohwa-myeon, <named-content xmlns:xlink="http://www.w3.org/1999/xlink" content-type="dwc:verbatimCoordinates" xlink:type="simple"><named-content content-type="geo-json" specific-use="{&#34;type&#34;:&#34;Point&#34;,&#34;coordinates&#34;:[127.335083,34.445031]}" id="NCID0EX6AG" xlink:type="simple">34°26'42.11"N, 127°20'06.30"E</named-content></named-content>, elev. 39 m, 3 Mar 2022, <italic>K.K.Jeong s.n.</italic> (CWNU); Wando-gun, Bogil-myeon, Jeokja-bong, 3 Oct 2003 (fr), <italic>B.Y.Sun et al. s.n.</italic> (KB); Wando-gun, Bogil-myeon, Yesong-ri, Geokja-bong, <named-content xmlns:xlink="http://www.w3.org/1999/xlink" content-type="dwc:verbatimCoordinates" xlink:type="simple"><named-content content-type="geo-json" specific-use="{&#34;type&#34;:&#34;Point&#34;,&#34;coordinates&#34;:[126.927589,34.544133]}" id="NCID0EDABG" xlink:type="simple">34°32'38.88"N, 126°55'39.32"E</named-content></named-content>, elev. 303 m, 24 Oct 2013 (fr), <italic>kjs 130042</italic> (KB); Wando-gun, Wando-eup, Daeya-ri, <named-content xmlns:xlink="http://www.w3.org/1999/xlink" content-type="dwc:verbatimCoordinates" xlink:type="simple"><named-content content-type="geo-json" specific-use="{&#34;type&#34;:&#34;Point&#34;,&#34;coordinates&#34;:[126.682231,34.370061]}" id="NCID0ENABG" xlink:type="simple">34°22'12.22"N, 126°40'56.03"E</named-content></named-content>, elev. 505 m, 11 Aug 2014, <italic>Y.H.Cho &amp; H.J.Na 140811107</italic> (KB); Wando-gun, Bogil-myeon, Buhwang-ri, <named-content xmlns:xlink="http://www.w3.org/1999/xlink" content-type="dwc:verbatimCoordinates" xlink:type="simple"><named-content content-type="geo-json" specific-use="{&#34;type&#34;:&#34;Point&#34;,&#34;coordinates&#34;:[126.535047,34.128717]}" id="NCID0EXABG" xlink:type="simple">34.128717N, 126.535047E</named-content></named-content>, elev. 50 m, 7 Oct 2017, <italic>WR-171007-075</italic> (KH); Wando-gun, Bogil-myeon, Yesong-ri, Gyeokjabong, <named-content xmlns:xlink="http://www.w3.org/1999/xlink" content-type="dwc:verbatimCoordinates" xlink:type="simple"><named-content content-type="geo-json" specific-use="{&#34;type&#34;:&#34;Point&#34;,&#34;coordinates&#34;:[126.559139,34.137639]}" id="NCID0EABBG" xlink:type="simple">34°08'15.50"N, 126°33'32.90"E</named-content></named-content>, elev. 148 m, 7 Nov 2009 (fr), <italic>HNHM-2010-0355</italic> (KH); Wando-gun, Cheongsan-myeon, Cheonggye-ri, <named-content xmlns:xlink="http://www.w3.org/1999/xlink" content-type="dwc:verbatimCoordinates" xlink:type="simple"><named-content content-type="geo-json" specific-use="{&#34;type&#34;:&#34;Point&#34;,&#34;coordinates&#34;:[126.897922,34.159905]}" id="NCID0EKBBG" xlink:type="simple">34.159905N, 126.897922E</named-content></named-content>, elev. 80 m, 8 Sep 2017 (fl, fr), <italic>WR-170908-003</italic> (KH); Wando-gun, Saengil-myeon, Bongseon-ri, 7 Sep 2003 (fl), <italic>Lee.Y.H. 030062</italic> (KH). <bold>Gyeongnam</bold>: Namhae-gun (Namhae-do Isl.), Nam-myeon, Eungbong-san, <named-content xmlns:xlink="http://www.w3.org/1999/xlink" content-type="dwc:verbatimCoordinates" xlink:type="simple"><named-content content-type="geo-json" specific-use="{&#34;type&#34;:&#34;Point&#34;,&#34;coordinates&#34;:[127.887681,34.727844]}" id="NCID0EYBBG" xlink:type="simple">34°43'40.24"N, 127°53'15.65"E</named-content></named-content>, elev. 268 m, 1 Mar 2022, <italic>K.K.Jeong s.n.</italic> (CWNU).</p><p><italic><tp:taxon-name><tp:taxon-name-part taxon-name-part-type="genus" reg="Mosla">Mosla</tp:taxon-name-part><tp:taxon-name-part taxon-name-part-type="species" reg="chinensis">chinensis</tp:taxon-name-part></tp:taxon-name></italic>: <bold>Korea: Gyeonggi</bold>: Anyang-si, Dongan-gu, Bisan-dong, <named-content xmlns:xlink="http://www.w3.org/1999/xlink" content-type="dwc:verbatimCoordinates" xlink:type="simple"><named-content content-type="geo-json" specific-use="{&#34;type&#34;:&#34;Point&#34;,&#34;coordinates&#34;:[126.959556,37.423056]}" id="NCID0ERCBG" xlink:type="simple">37°25'23."N, 126°57'34.4"E</named-content></named-content>, elev. 235 m, (fr), <italic>PWK-133</italic> (KH); Suwon-si, Gwonseon-gu, Homaesil-dong, Chilbo-san, <named-content xmlns:xlink="http://www.w3.org/1999/xlink" content-type="dwc:verbatimCoordinates" xlink:type="simple"><named-content content-type="geo-json" specific-use="{&#34;type&#34;:&#34;Point&#34;,&#34;coordinates&#34;:[126.929833,37.261219]}" id="NCID0E2CBG" xlink:type="simple">37°15'40.39"N, 126°55'47.4"E</named-content></named-content>, elev. 84 m, 24 Sep 2009 (fr), <italic>NIBRVP0000209769</italic> (KB); Incheon-si, Ganghwa-gun, Gilsang-myeon, Donggeom-ri, Donggeom-do Isl., <named-content xmlns:xlink="http://www.w3.org/1999/xlink" content-type="dwc:verbatimCoordinates" xlink:type="simple"><named-content content-type="geo-json" specific-use="{&#34;type&#34;:&#34;Point&#34;,&#34;coordinates&#34;:[126.517417,37.590333]}" id="NCID0EFDBG" xlink:type="simple">37°35'25.2"N, 126°31'2.7"E</named-content></named-content>, elev. 63 m, 8 Sep 2012, <italic>NIBRVP0000400499</italic> (KB); Paju-si, Tanhyeon-myeon, Bupheung-ri, <named-content xmlns:xlink="http://www.w3.org/1999/xlink" content-type="dwc:verbatimCoordinates" xlink:type="simple"><named-content content-type="geo-json" specific-use="{&#34;type&#34;:&#34;Point&#34;,&#34;coordinates&#34;:[126.688722,37.767333]}" id="NCID0EPDBG" xlink:type="simple">37°46'02.4"N, 126°41'19.4"E</named-content></named-content>, elev. 100 m, 30 Aug 2006, <italic>VP-NAPI-376034-053</italic> (KB). <bold>Chungbuk</bold>: Jeungpyeong-gun, Jeungpyeong-eup, Jwagu-san, <named-content xmlns:xlink="http://www.w3.org/1999/xlink" content-type="dwc:verbatimCoordinates" xlink:type="simple"><named-content content-type="geo-json" specific-use="{&#34;type&#34;:&#34;Point&#34;,&#34;coordinates&#34;:[127.660889,36.711611]}" id="NCID0E2DBG" xlink:type="simple">36°42'41.8"N, 127°39'39.2"E</named-content></named-content>, elev. 500 m, 25 Aug 2011 (fl), <italic>Geumbuk-203</italic> (KH). <bold>Chungnam</bold>: Seosan-si, Daesan-eup, Ungdo-ri, <named-content xmlns:xlink="http://www.w3.org/1999/xlink" content-type="dwc:verbatimCoordinates" xlink:type="simple"><named-content content-type="geo-json" specific-use="{&#34;type&#34;:&#34;Point&#34;,&#34;coordinates&#34;:[126.373556,36.917889]}" id="NCID0EHEBG" xlink:type="simple">36°55'04.4"N, 126°22'24.8"E</named-content></named-content>, elev. 0 m, 15 Aug 2012, <italic>DJUIDC20120154</italic> (KH). <bold>Jeonbuk</bold>: Gimje-si, Dojang-dong, Hwang-san, <named-content xmlns:xlink="http://www.w3.org/1999/xlink" content-type="dwc:verbatimCoordinates" xlink:type="simple"><named-content content-type="geo-json" specific-use="{&#34;type&#34;:&#34;Point&#34;,&#34;coordinates&#34;:[126.941694,35.776389]}" id="NCID0ETEBG" xlink:type="simple">35°46'35"N, 126°56'30.1"E</named-content></named-content>, elev. 12 m, 27 Aug 2011, <italic>357014-0420</italic> (KB). <bold>Jeonnam</bold>: Haenam-gun, Hwangsan-myeon, Wonho-ri, Hakdong village, <named-content xmlns:xlink="http://www.w3.org/1999/xlink" content-type="dwc:verbatimCoordinates" xlink:type="simple"><named-content content-type="geo-json" specific-use="{&#34;type&#34;:&#34;Point&#34;,&#34;coordinates&#34;:[126.483950,34.570872]}" id="NCID0E6EBG" xlink:type="simple">34°34'15.14"N, 126°29'2.22"E</named-content></named-content>, elev. 3 m, 17 Sep 2008 (fl), <italic>ParkSH81875</italic> (KH); Jindo-gun, Jodo-myeon, Sinyuk-ri, Hajo-do Isl., Sinjeon beach, <named-content xmlns:xlink="http://www.w3.org/1999/xlink" content-type="dwc:verbatimCoordinates" xlink:type="simple"><named-content content-type="geo-json" specific-use="{&#34;type&#34;:&#34;Point&#34;,&#34;coordinates&#34;:[126.041139,34.289306]}" id="NCID0EJFBG" xlink:type="simple">34°17'21.5"N, 126°01'88.1"E</named-content></named-content>, elev. 39 m, 6 Sep 2011, <italic>HS110899</italic> (KH); Sinan-gun, Docho-myeon, Oryu-ri, Near Simok Sandbeach, 34.725447N, 125.908671E, elev. 30 m, 24 Oct 2007, <italic>WR-071024-170</italic> (KH); Sinan-gun, Docho-myeon, Oryu-ri, Near Simok Sandbeach, <named-content xmlns:xlink="http://www.w3.org/1999/xlink" content-type="dwc:verbatimCoordinates" xlink:type="simple"><named-content content-type="geo-json" specific-use="{&#34;type&#34;:&#34;Point&#34;,&#34;coordinates&#34;:[125.908671,34.725447]}" id="NCID0EVFBG" xlink:type="simple">34.725447N, 125.908671E</named-content></named-content>, elev. 30 m, 24 Oct 2007, <italic>NAM-071024-199</italic> (KH); Yeonggwang-gun, Hongnong-eup, Gyema-ri, Gamami beach, 11 Sep 2012, <italic>P126974</italic> (KH); Hwasun-gun, Doam-myeon, Daecho-ri, Cheonbulsan, Unjusa, <named-content xmlns:xlink="http://www.w3.org/1999/xlink" content-type="dwc:verbatimCoordinates" xlink:type="simple"><named-content content-type="geo-json" specific-use="{&#34;type&#34;:&#34;Point&#34;,&#34;coordinates&#34;:[126.870556,34.924250]}" id="NCID0EBGBG" xlink:type="simple">34°55'27.3"N, 126°52'14.0"E</named-content></named-content>, elev. 109 m, 6 Sep 2009, <italic>SGU 0940</italic> (KH); Gangjin-gun, Byeongyeong-myeon, Jiro-ri, Suin-san, <named-content xmlns:xlink="http://www.w3.org/1999/xlink" content-type="dwc:verbatimCoordinates" xlink:type="simple"><named-content content-type="geo-json" specific-use="{&#34;type&#34;:&#34;Point&#34;,&#34;coordinates&#34;:[126.838472,34.715806]}" id="NCID0ELGBG" xlink:type="simple">34°42'56.9'N, 126°50'18.5"E</named-content></named-content>, elev. 174 m, 12 Aug 2014 (fl), <italic>HNHM-D-140197</italic> (KH); Sinan-gun, Aphae-myeon, Songgong-ri, Songgong-san wetland, <named-content xmlns:xlink="http://www.w3.org/1999/xlink" content-type="dwc:verbatimCoordinates" xlink:type="simple"><named-content content-type="geo-json" specific-use="{&#34;type&#34;:&#34;Point&#34;,&#34;coordinates&#34;:[126.252203,34.844604]}" id="NCID0EVGBG" xlink:type="simple">34.844604N, 126.252203E</named-content></named-content>, elev. 25 m, 19 Sep 2007 (fl), <italic>WR-070919-255</italic> (KH); Jindo-gun, Gunnae-myeon, Geumseong-ri, <named-content xmlns:xlink="http://www.w3.org/1999/xlink" content-type="dwc:verbatimCoordinates" xlink:type="simple"><named-content content-type="geo-json" specific-use="{&#34;type&#34;:&#34;Point&#34;,&#34;coordinates&#34;:[126.294056,34.548361]}" id="NCID0E6GBG" xlink:type="simple">34°32'54.1"N, 126°17'38.6"E</named-content></named-content>, elev. 30 m, 14 Sep 2005 (fr), <italic>ESJeon 52851</italic> (KH); Naju-si, Dado-myeon, Masan-ri, Bulhoe-sa Temple, <named-content xmlns:xlink="http://www.w3.org/1999/xlink" content-type="dwc:verbatimCoordinates" xlink:type="simple"><named-content content-type="geo-json" specific-use="{&#34;type&#34;:&#34;Point&#34;,&#34;coordinates&#34;:[126.893278,34.921028]}" id="NCID0EJHBG" xlink:type="simple">34°55'15.7"N, 126°53'35.8"E</named-content></named-content>, elev. 126 m, 14 Sep 2005, <italic>ESJeon 52829</italic> (KH); Hampyeong-gun, Hakgyo-myeon, Gokchang-ri, <named-content xmlns:xlink="http://www.w3.org/1999/xlink" content-type="dwc:verbatimCoordinates" xlink:type="simple"><named-content content-type="geo-json" specific-use="{&#34;type&#34;:&#34;Point&#34;,&#34;coordinates&#34;:[126.570272,35.026751]}" id="NCID0ETHBG" xlink:type="simple">35.026751°N, 126.570272°E</named-content></named-content>, elev. 100 m, 9 Sep 2012 (fl), <italic>WR-20120909-044</italic> (KH); Sinan-gun, Amtae-myeon, Songgok-ri, Amtae-do Isl., <named-content xmlns:xlink="http://www.w3.org/1999/xlink" content-type="dwc:verbatimCoordinates" xlink:type="simple"><named-content content-type="geo-json" specific-use="{&#34;type&#34;:&#34;Point&#34;,&#34;coordinates&#34;:[126.143306,34.839028]}" id="NCID0E4HBG" xlink:type="simple">34°50'20.5"N, 126°8'35.9"E</named-content></named-content>, elev. 13 m, 10 Oct 2019, <italic>YLJLVP0000006165</italic> (KB); Gangjin-gun, Gundong-myeon, Pungdong-ri, Seongjak-gol, <named-content xmlns:xlink="http://www.w3.org/1999/xlink" content-type="dwc:verbatimCoordinates" xlink:type="simple"><named-content content-type="geo-json" specific-use="{&#34;type&#34;:&#34;Point&#34;,&#34;coordinates&#34;:[126.680528,34.513458]}" id="NCID0EHIBG" xlink:type="simple">34°30'48.45"N, 126°40'49.90"E</named-content></named-content>, elev. 294 m, 23 Sep 2010, <italic>C201009-0117</italic> (KB); Sinan-gun, Aphae-myeon, Janggam-ri, <named-content xmlns:xlink="http://www.w3.org/1999/xlink" content-type="dwc:verbatimCoordinates" xlink:type="simple"><named-content content-type="geo-json" specific-use="{&#34;type&#34;:&#34;Point&#34;,&#34;coordinates&#34;:[126.349472,34.817750]}" id="NCID0ERIBG" xlink:type="simple">34°49'3.9"N, 126°20'58.1"E</named-content></named-content>, elev. 14 m, 4 Oct 2012 (fl), <italic>KOSPVP0000256241</italic> (KB); Jindo-gun, Gunnae-myeon, Dunjeon-ri, Geumgol-san, <named-content xmlns:xlink="http://www.w3.org/1999/xlink" content-type="dwc:verbatimCoordinates" xlink:type="simple"><named-content content-type="geo-json" specific-use="{&#34;type&#34;:&#34;Point&#34;,&#34;coordinates&#34;:[126.294222,34.540222]}" id="NCID0E2IBG" xlink:type="simple">34°32'24.8"N, 126°17'39.2"E</named-content></named-content>, elev. 81 m, 27 Oct 2013 (fl), <italic>KOSPVP0000291190</italic> (KB); Sinan-gun, Jeungdo-myeon, Jeungdong-ri, Gubunpo, Gwakdae-bong to Bunpo reservoir, 28 Sep 1997 (fl), <italic>EN97CUB404</italic> (KB). <bold>Gyeongbuk</bold>: Sangju-si, Jungdong-myeon, Hoesang-ri, Hwanggeum-san, <named-content xmlns:xlink="http://www.w3.org/1999/xlink" content-type="dwc:verbatimCoordinates" xlink:type="simple"><named-content content-type="geo-json" specific-use="{&#34;type&#34;:&#34;Point&#34;,&#34;coordinates&#34;:[128.276167,36.465361]}" id="NCID0EJJBG" xlink:type="simple">36°27'55.3"N, 128°16'34.2"E°</named-content></named-content>, elev. 210 m, 9 Sep 2012 (fl), <italic>KTPSA-2012076</italic> (KH); Daegu-si, Dong-gu, Jimyo-dong, <named-content xmlns:xlink="http://www.w3.org/1999/xlink" content-type="dwc:verbatimCoordinates" xlink:type="simple"><named-content content-type="geo-json" specific-use="{&#34;type&#34;:&#34;Point&#34;,&#34;coordinates&#34;:[128.663622,35.940303]}" id="NCID0ESJBG" xlink:type="simple">35°56'25.09"N, 128°39'49.04"E</named-content></named-content>, elev. 202 m, 21 Aug 2013 (fl), <italic>DJUIDC2013-212</italic> (KH); Yecheon-gun, Jibo-myeon, Amcheon-ri, <named-content xmlns:xlink="http://www.w3.org/1999/xlink" content-type="dwc:verbatimCoordinates" xlink:type="simple"><named-content content-type="geo-json" specific-use="{&#34;type&#34;:&#34;Point&#34;,&#34;coordinates&#34;:[128.453081,36.551667]}" id="NCID0E3JBG" xlink:type="simple">36°33'06.00"N, 128°27'11.09"E</named-content></named-content>, elev. 11 m, 7 Sep 2011 (fl), <italic>Nakdong-1632</italic> (KH); Gyeongbuk, Sangju-si, Jungdong-myeon, Hoesang-ri, <named-content xmlns:xlink="http://www.w3.org/1999/xlink" content-type="dwc:verbatimCoordinates" xlink:type="simple"><named-content content-type="geo-json" specific-use="{&#34;type&#34;:&#34;Point&#34;,&#34;coordinates&#34;:[128.276944,36.465250]}" id="NCID0EGKBG" xlink:type="simple">36°27'54.9"N, 128°16'37.0"E</named-content></named-content>, elev. 236 m, 8 Sep 2012, <italic>NAPI2012-0153</italic> (KH); Cheongsong-gun, Hyeonseo-myeon, Hwamok-ri, <named-content xmlns:xlink="http://www.w3.org/1999/xlink" content-type="dwc:verbatimCoordinates" xlink:type="simple"><named-content content-type="geo-json" specific-use="{&#34;type&#34;:&#34;Point&#34;,&#34;coordinates&#34;:[128.872806,36.273444]}" id="NCID0EQKBG" xlink:type="simple">36°16'24.4"N, 128°52'22.1"E</named-content></named-content>, elev. 387 m, 3 Aug 2018, <italic>NIBRVP0000703391</italic> (KB); Gunwi-gun, Bugye-myeon, Changpyeong-ri, San 100, <named-content xmlns:xlink="http://www.w3.org/1999/xlink" content-type="dwc:verbatimCoordinates" xlink:type="simple"><named-content content-type="geo-json" specific-use="{&#34;type&#34;:&#34;Point&#34;,&#34;coordinates&#34;:[128.692942,36.082322]}" id="NCID0E1KBG" xlink:type="simple">36°4'56.36"N, 128°41'34.59"E</named-content></named-content>, elev. 225 m, 27 Sep 2019 (fr), <italic>NIBRVP0000756907</italic> (KB); Andong-si, Iljik-myeon, Wonho-ri, Jaam-san, <named-content xmlns:xlink="http://www.w3.org/1999/xlink" content-type="dwc:verbatimCoordinates" xlink:type="simple"><named-content content-type="geo-json" specific-use="{&#34;type&#34;:&#34;Point&#34;,&#34;coordinates&#34;:[128.676983,36.498356]}" id="NCID0EELBG" xlink:type="simple">36°29'54.08"N, 128°40'37.14"E</named-content></named-content>, elev. 302 m, 21 Aug 2017 (fl), <italic>NIBRVP0000632258</italic> (KB); Gunwi-gun, Bugye-myeon, Changpyeong-ri, <named-content xmlns:xlink="http://www.w3.org/1999/xlink" content-type="dwc:verbatimCoordinates" xlink:type="simple"><named-content content-type="geo-json" specific-use="{&#34;type&#34;:&#34;Point&#34;,&#34;coordinates&#34;:[128.693325,36.083067]}" id="NCID0EOLBG" xlink:type="simple">36°4'59.04"N, 128°41'35.97"E</named-content></named-content>, elev. 220m, 29 Aug 2019, <italic>NIBRVP0000754852</italic> (KB); Uiseong-gun, Bian-myeon, Jarak-ri, Haemang-san, <named-content xmlns:xlink="http://www.w3.org/1999/xlink" content-type="dwc:verbatimCoordinates" xlink:type="simple"><named-content content-type="geo-json" specific-use="{&#34;type&#34;:&#34;Point&#34;,&#34;coordinates&#34;:[128.517719,36.381197]}" id="NCID0EYLBG" xlink:type="simple">36°22'52.31"N, 128°31'3.79"E</named-content></named-content>, elev. 202 m, 3 Oct 2017 (fr), <italic>NIBRVP0000643724</italic> (KB); Gimcheon-si, Nam-myeon, Busang-ri, Geumo-san, San 168-7, <named-content xmlns:xlink="http://www.w3.org/1999/xlink" content-type="dwc:verbatimCoordinates" xlink:type="simple"><named-content content-type="geo-json" specific-use="{&#34;type&#34;:&#34;Point&#34;,&#34;coordinates&#34;:[128.276139,36.066333]}" id="NCID0ECMBG" xlink:type="simple">36°3'58.8"N, 128°16'34.1"E</named-content></named-content>, elev. 220 m, 20 Sep 2015 (fl), <italic>NIBRVP0000585241</italic> (KB); Gumi-si, Namtong-dong, Geumo-san, Peak to Beopseong temple, <named-content xmlns:xlink="http://www.w3.org/1999/xlink" content-type="dwc:verbatimCoordinates" xlink:type="simple"><named-content content-type="geo-json" specific-use="{&#34;type&#34;:&#34;Point&#34;,&#34;coordinates&#34;:[128.329444,36.097917]}" id="NCID0EMMBG" xlink:type="simple">36°5'52.5"N, 128°19'46"E</named-content></named-content>, elev. 250 m, 5 Oct 2015 (fr), <italic>NIBRVP0000586707</italic> (KB). <bold>Gyeongnam</bold>: Milyang-si, Muan-myeon, Garye-ri, Yeongchwi-san, <named-content xmlns:xlink="http://www.w3.org/1999/xlink" content-type="dwc:verbatimCoordinates" xlink:type="simple"><named-content content-type="geo-json" specific-use="{&#34;type&#34;:&#34;Point&#34;,&#34;coordinates&#34;:[128.583944,35.499278]}" id="NCID0EYMBG" xlink:type="simple">35°29'57.40"N, 128°35'02.20"E</named-content></named-content>, elev. 201 m, 14 Sep 2009 (fr), <italic>HNHM-2009-0392</italic> (KH).</p></tp:treatment-sec><ref-list><ref id="B11"><mixed-citation xmlns:xlink="http://www.w3.org/1999/xlink" xlink:type="simple"><person-group><name name-style="western"><surname>Li</surname><given-names>HW</given-names></name><name name-style="western"><surname>Hedge</surname><given-names>IC</given-names></name></person-group> (<year>1994</year>) <article-title><tp:taxon-name><tp:taxon-name-part taxon-name-part-type="family">Lamiaceae</tp:taxon-name-part></tp:taxon-name>.</article-title> In: <person-group><name name-style="western"><surname>Wu</surname><given-names>CY</given-names></name><name name-style="western"><surname>Raven</surname><given-names>PH</given-names></name></person-group> (<role>Eds</role>) <issue-title>Flora of China, vol.</issue-title><source>17. Science Press, Beijing &amp; Missouri Botanical Garden Press, St. Louis</source>, <fpage>50</fpage>–<lpage>299</lpage>.</mixed-citation></ref><ref id="B23"><mixed-citation xmlns:xlink="http://www.w3.org/1999/xlink" xlink:type="simple"><person-group><name name-style="western"><surname>Zhou</surname><given-names>SL</given-names></name><name name-style="western"><surname>Pan</surname><given-names>KY</given-names></name><name name-style="western"><surname>Hong</surname><given-names>DY</given-names></name></person-group> (<year>1997</year>) <article-title>Pollen and nutlet morphology in <italic><tp:taxon-name><tp:taxon-name-part taxon-name-part-type="genus">Mosla</tp:taxon-name-part></tp:taxon-name></italic> (<tp:taxon-name><tp:taxon-name-part taxon-name-part-type="family">Labiatae</tp:taxon-name-part></tp:taxon-name>) and their systematic value.</article-title><source>Israel Journal of Plant Sciences</source><volume>45</volume>(<issue>4</issue>): <fpage>343</fpage>–<lpage>350</lpage>. <ext-link xlink:type="simple" ext-link-type="doi" xlink:href="10.1080/07929978.1997.10676699">https://doi.org/10.1080/07929978.1997.10676699</ext-link></mixed-citation></ref><ref id="B4"><mixed-citation xmlns:xlink="http://www.w3.org/1999/xlink" xlink:type="simple"><person-group><name name-style="western"><surname>Ge</surname><given-names>Y</given-names></name><name name-style="western"><surname>Chang</surname><given-names>J</given-names></name></person-group> (<year>2001</year>) <article-title>Existence analysis of populations of <italic><tp:taxon-name><tp:taxon-name-part taxon-name-part-type="genus">Mosla</tp:taxon-name-part><tp:taxon-name-part taxon-name-part-type="species">hangchowensis</tp:taxon-name-part></tp:taxon-name></italic>, an endangered plant.</article-title><source>Botanical Bulletin of Academia Sinica</source><volume>42</volume>: <fpage>141</fpage>–<lpage>147</lpage>. <ext-link xlink:type="simple" ext-link-type="uri" xlink:href="https://ejournal.sinica.edu.tw/bbas/content/2001/2/bot422-08.html">https://ejournal.sinica.edu.tw/bbas/content/2001/2/bot422-08.html</ext-link></mixed-citation></ref><ref id="B12"><mixed-citation xmlns:xlink="http://www.w3.org/1999/xlink" xlink:type="simple"><person-group><name name-style="western"><surname>Li</surname><given-names>P</given-names></name><name name-style="western"><surname>Qi</surname><given-names>ZC</given-names></name><name name-style="western"><surname>Liu</surname><given-names>L</given-names></name><name name-style="western"><surname>Ohi-Toma</surname><given-names>T</given-names></name><name name-style="western"><surname>Lee</surname><given-names>J</given-names></name><name name-style="western"><surname>Hsieh</surname><given-names>TH</given-names></name><name name-style="western"><surname>Fu</surname><given-names>CX</given-names></name><name name-style="western"><surname>Cameron</surname><given-names>KM</given-names></name><name name-style="western"><surname>Qiu</surname><given-names>YX</given-names></name></person-group> (<year>2017</year>) Molecular phylogenetics and biogeography of the mint tribe <tp:taxon-name><tp:taxon-name-part taxon-name-part-type="tribe">Elsholtzieae</tp:taxon-name-part></tp:taxon-name> (<tp:taxon-name><tp:taxon-name-part taxon-name-part-type="subfamily">Nepetoideae</tp:taxon-name-part></tp:taxon-name>, <tp:taxon-name><tp:taxon-name-part taxon-name-part-type="family">Lamiaceae</tp:taxon-name-part></tp:taxon-name>), with an emphasis on its diversification in East Asia. Scientific Reports 7(1): e2057. <ext-link xlink:type="simple" ext-link-type="doi" xlink:href="10.1038/s41598-017-02157-6">https://doi.org/10.1038/s41598-017-02157-6</ext-link></mixed-citation></ref></ref-list></tp:taxon-treatment>
